# Supplementary material for: Selection of an Appropriate Protein Extraction Method to Study the Phosphoproteome of Maize Photosynthetic Tissue
Source: PLoS One. 2016 Oct 11;11(10):e0164387. doi: 10.1371/journal.pone.0164387 (PMC5058499; doi:10.1371/journal.pone.0164387)
Supplement: S1 Table — AC—Swiss-Prot accession number, Protein name—The name provided by the database for the protein identified, Search—Indication of search parameters used in the spot identification according to the iterative search described in material and methods section (50z –taxonomic restriction for Zea mays with 50 ppm error allowed, threshold: 41; 50v –taxonomic restriction for Viridiplantae with 50 ppm error allowed, threshold: 58; 100a –no taxonomic restriction with 100 ppm error allowed, threshold: 70). (XLSX) [file pone.0164387.s002.xlsx]

## Sheet: Folha1
	Supplemental Table S1 (Supplemental Table S1.xls): Spots identification by MALDI-TOF/TOF MS. AC – Swiss-Prot accession number, Protein name – The name provided by the database for the protein identified, Search – Indication of search parameters used in the spot identification according to the iterative search described in material and methods section (50z – taxonomic restriction for Zea mays with…
#spot	AC	Protein name	Specie	MOWSE Score	Search
1	P23225	Ferredoxin-dependent glutamate synthase, chloroplastic	Zea mays	59	50z
2	P11155	Pyruvate, phosphate dikinase 1, chloroplastic	Zea mays	325	50z
3	P11155	Pyruvate, phosphate dikinase 1, chloroplastic	Zea mays	358	50z
4	P11155	Pyruvate, phosphate dikinase 1, chloroplastic	Zea mays	837	100a
5	P11155	Pyruvate, phosphate dikinase 1, chloroplastic	Zea mays	609	50z
6	P11155	Pyruvate, phosphate dikinase 1, chloroplastic	Zea mays	630	50z
7	P11155	Pyruvate, phosphate dikinase 1, chloroplastic	Zea mays	637	50z
8	P11155	Pyruvate, phosphate dikinase 1, chloroplastic	Zea mays	808	100a
9	Q2QVG9	Chaperone protein ClpC2, chloroplastic	Oryza sativa subsp. japonica	416	50v
10	Q2QVG9	Chaperone protein ClpC2, chloroplastic	Oryza sativa subsp. japonica	673	50v
11	Q7F9I1	Chaperone protein ClpC1, chloroplastic	Oryza sativa subsp. japonica	579	50v
12	P04711	Phosphoenolpyruvate carboxylase 1	Zea mays	568	50z
13	P04711	Phosphoenolpyruvate carboxylase 1	Zea mays	50	50z
14	P04711	Phosphoenolpyruvate carboxylase 1	Zea mays	1070	50z
15	P04711	Phosphoenolpyruvate carboxylase 1	Zea mays	212	50z
16	P04711	Phosphoenolpyruvate carboxylase 1	Zea mays	739	50z
17	P04711	Phosphoenolpyruvate carboxylase 1	Zea mays	1060	100a
18	Q37282	Ribulose bisphosphate carboxylase large chain	Tabebuia heterophylla	127	100a
19	Q9SI75	Elongation factor G, chloroplastic	Arabidopsis thaliana	283	100a
20	Q2QLY5	5-methyltetrahydropteroyltriglutamate--homocysteine methyltransferase 1	Oryza sativa subsp. japonica	438	50v
21	P04711	Phosphoenolpyruvate carboxylase 1	Zea mays	1080	50z
22	P04711	Phosphoenolpyruvate carboxylase 1	Zea mays	990	50z
23	Q9SLZ0	Phosphoenolpyruvate carboxykinase [ATP]	Zea mays	98	100a
24	Q9SLZ0	Phosphoenolpyruvate carboxykinase [ATP]	Zea mays	356	100a
25	Q9SLZ0	Phosphoenolpyruvate carboxykinase [ATP]	Zea mays	178	50z
26	Q9STW6	Heat shock 70 kDa protein 6, chloroplastic	Arabidopsis thaliana	532	50v
27	P11143	Heat shock 70 kDa protein	Zea mays	311	50z
28	Q5Z974	ATP-dependent zinc metalloprotease FTSH 1, chloroplastic	Oryza sativa subsp. japonica	526	100a
29	Q7SIC9	Transketolase, chloroplastic	Zea mays	698	50z
30	Q7SIC9	Transketolase, chloroplastic	Zea mays	176	50z
31	Q7SIC9	Transketolase, chloroplastic	Zea mays	889	50z
32	Q7SIC9	Transketolase, chloroplastic	Zea mays	366	50z
33	Q7SIC9	Transketolase, chloroplastic	Zea mays	90	100a
34	Q655S1	ATP-dependent zinc metalloprotease FTSH 2, chloroplastic	Oryza sativa subsp. japonica	145	100a
35	Q655S1	ATP-dependent zinc metalloprotease FTSH 2, chloroplastic	Oryza sativa subsp. japonica	364	50v
36	Q7XRA1	Arginine decarboxylase 2	Oryza sativa subsp. japonica	71	50v
37	P49087	V-type proton ATPase catalytic subunit A	Zea mays	172	50z
38	P49087	V-type proton ATPase catalytic subunit A	Zea mays	99	50z
39	P93804	Phosphoglucomutase, cytoplasmic 1	Zea mays	406	50z
40	P93804	Phosphoglucomutase, cytoplasmic 1	Zea mays	302	50z
41	P08823	RuBisCO large subunit-binding protein subunit alpha, chloroplastic	Triticum aestivum	67	50v
42	P08927	RuBisCO large subunit-binding protein subunit beta, chloroplastic	Pisum sativum	247	50v
43	C0Z361	Chaperonin 60 subunit beta 3, chloroplastic	Arabidopsis thaliana	399	50v
44	P16243	NADP-dependent malic enzyme, chloroplastic	Zea mays	756	50z
45	P16243	NADP-dependent malic enzyme, chloroplastic	Zea mays	102	50z
46	P16243	NADP-dependent malic enzyme, chloroplastic	Zea mays	389	50z
47	P16243	NADP-dependent malic enzyme, chloroplastic	Zea mays	1080	100a
48	P16243	NADP-dependent malic enzyme, chloroplastic	Zea mays	1000	50z
49	P05022	ATP synthase subunit alpha, chloroplastic	Zea mays	155	50z
50	P05022	ATP synthase subunit alpha, chloroplastic	Zea mays	586	50z
51	Q6L3A1	ATP synthase subunit alpha, chloroplastic	Saccharum hybrid	1600	100a
52	P05022	ATP synthase subunit alpha, chloroplastic	Zea mays	752	50z
53	P05494	ATP synthase subunit alpha, mitochondrial	Zea mays	423	50z
54	Q41761	4-hydroxy-7-methoxy-3-oxo-3,4-dihydro-2H-1,4-benzoxazin-2-yl glucoside beta-D-glucosidase 2, chloroplastic	Zea mays	419	50z
55	Q7XBW5	Probable plastid-lipid-associated protein 3, chloroplastic	Oryza sativa subsp. japonica	136	50v
56	P00827	ATP synthase subunit beta, chloroplastic	Zea mays	397	50z
57	P00827	ATP synthase subunit beta, chloroplastic	Zea mays	331	50z
58	P00827	ATP synthase subunit beta, chloroplastic	Zea mays	595	50z
59	P00827	ATP synthase subunit beta, chloroplastic	Zea mays	1280	50z
60	P00827	ATP synthase subunit beta, chloroplastic	Zea mays	1270	50z
61	P00827	ATP synthase subunit beta, chloroplastic	Zea mays	990	50z
62	P00874	Ribulose bisphosphate carboxylase large chain	Zea mays	397	50z
63	P55229	Glucose-1-phosphate adenylyltransferase large subunit 1, chloroplastic	Arabidopsis thaliana	83	100a
64	P00874	Ribulose bisphosphate carboxylase large chain	Zea mays	445	50z
65	P00874	Ribulose bisphosphate carboxylase large chain	Zea mays	349	50z
66	P00874	Ribulose bisphosphate carboxylase large chain	Zea mays	504	50z
67	P00874	Ribulose bisphosphate carboxylase large chain	Zea mays	989	100a
68	O64422	Fructose-1,6-bisphosphatase, chloroplastic	Oryza sativa subsp. japonica	250	50v
69	Q43467	Elongation factor Tu, chloroplastic	Glycine max	149	50v
70	Q43467	Elongation factor Tu, chloroplastic	Glycine max	252	50v
71	P12783	Phosphoglycerate kinase, cytosolic	Triticum aestivum	127	50v
72	P29409	Phosphoglycerate kinase, chloroplastic	Spinacia oleracea	195	100a
73	Q42961	Phosphoglycerate kinase, chloroplastic	Nicotiana tabacum	256	50v
74	A2Y053	S-adenosylmethionine synthase 1	Oryza sativa subsp. indica	222	100a
75	Q9ZT00	Ribulose bisphosphate carboxylase/oxygenase activase, chloroplastic	Zea mays	107	50z
76	Q9ZT00	Ribulose bisphosphate carboxylase/oxygenase activase, chloroplastic	Zea mays	251	50z
77	P15719	Malate dehydrogenase [NADP], chloroplastic	Zea mays	344	100a
78	P12860	Glyceraldehyde-3-phosphate dehydrogenase B, chloroplastic	Spinacia oleracea	147	100a
79	P25462	Glutamine synthetase, chloroplastic	Zea mays	337	50z
80	P26563	Aspartate aminotransferase P2, mitochondrial	Lupinus angustifolius	73	100a
81	P46285	Sedoheptulose-1,7-bisphosphatase, chloroplastic	Triticum aestivum	664	100a
82	Q40677	Fructose-bisphosphate aldolase, chloroplastic	Oryza sativa subsp. japonica	251	50v
83	P09315	Glyceraldehyde-3-phosphate dehydrogenase A, chloroplastic	Zea mays	153	50z
84	P0C1M0	ATP synthase subunit gamma, chloroplastic	Zea mays	134	50z
85	P09315	Glyceraldehyde-3-phosphate dehydrogenase A, chloroplastic	Zea mays	672	50z
86	P09315	Glyceraldehyde-3-phosphate dehydrogenase A, chloroplastic	Zea mays	780	50z
87	P09315	Glyceraldehyde-3-phosphate dehydrogenase A, chloroplastic	Zea mays	625	100a
88	Q40677	Fructose-bisphosphate aldolase, chloroplastic	Oryza sativa subsp. japonica	244	50v
89	Q40677	Fructose-bisphosphate aldolase, chloroplastic	Oryza sativa subsp. japonica	582	50v
90	Q40677	Fructose-bisphosphate aldolase, chloroplastic	Oryza sativa subsp. japonica	584	50v
91	Q40677	Fructose-bisphosphate aldolase, chloroplastic	Oryza sativa subsp. japonica	331	50v
92	B4FT40	Single myb histone 2	Zea mays	42	50z
93	P41344	Ferredoxin--NADP reductase, leaf isozyme, chloroplastic	Oryza sativa subsp. japonica	231	100a
94	P41344	Ferredoxin--NADP reductase, leaf isozyme, chloroplastic	Oryza sativa subsp. japonica	160	50v
95	P41344	Ferredoxin--NADP reductase, leaf isozyme, chloroplastic	Oryza sativa subsp. japonica	229	100a
96	P12329	Chlorophyll a-b binding protein 1, chloroplastic	Zea mays	48	50z
97	Q01526	14-3-3-like protein GF14-12	Zea mays	158	50z
98	Q9S841	Oxygen-evolving enhancer protein 1-2, chloroplastic	Arabidopsis thaliana	66	50v
99	P12302	Oxygen-evolving enhancer protein 1-1, chloroplastic	Arabidopsis thaliana	189	100a
100	Q01526	14-3-3-like protein GF14-12	Zea mays	87	50z
101	P12329	Chlorophyll a-b binding protein 1, chloroplastic	Zea mays	65	50z
102	P12329	Chlorophyll a-b binding protein 1, chloroplastic	Zea mays	44	50z
103	P27497	Chlorophyll a-b binding protein M9, chloroplastic	Zea mays	223	100a
104	P43188	Adenylate kinase, chloroplastic	Zea mays	120	50z
105	P27497	Chlorophyll a-b binding protein M9, chloroplastic	Zea mays	151	50z
106	Q9ZTP5	Ribulose-phosphate 3-epimerase, chloroplastic	Oryza sativa subsp. japonica	385	50v
107	P12302	Oxygen-evolving enhancer protein 2, chloroplastic	Spinacia oleracea	85	100a
108	Q32904	Chlorophyll a-b binding protein 3, chloroplastic	Pisum sativum	99	50v
109	Q6ER94	2-Cys peroxiredoxin BAS1, chloroplastic	Oryza sativa subsp. japonica	212	50v
110	Q6ZBZ2	Germin-like protein 8-14	Oryza sativa subsp. japonica	198	50v
111	P06586	30S ribosomal protein S3, chloroplastic	Zea mays	42	50z
